# Supplementary material for: Metabolomic predictors of phenotypic traits can replace and complement measured clinical variables in population-scale expression profiling studies
Source: BMC Genomics. 2022 Jul 31;23:546. doi: 10.1186/s12864-022-08771-7 (PMC9339202; doi:10.1186/s12864-022-08771-7)
Supplement: Supplementary file 1 — Additional file 1 TWAS model parameters. This.csv file contains variable names, sample and feature numbers, and covariates per TWAS model and cohort. [file 12864_2022_8771_MOESM1_ESM.csv]

	Trait of interest	Trait variable name	Trait variable type	Cohort	n samples	n features	Model covariates	Linear model
1	eGFR	s_low_eGFR	Metabolic surrogate	NTR	694	23132	s_low_eGFR_z, sampling_age, sex, flowcell_num, granulocyte_perc, lymph_perc, mono_perc	RNA-seq data ~ s_low_eGFR_z + sampling_age + sexmale + flowcell_num16a + flowcell_num16b + flowcell_num19b + flowcell_num20a + flowcell_num20b + flowcell_num21A + flowcell_num21b + flowcell_num22a + flowcell_num22b + flowcell_num23a + flowcell_num23b + flowcell_num24a + flowcell_num24b + flowcell_num25a + flowcell_num25b + flowcell_num26a + flowcell_num26b + flowcell_num27a + flowcell_num27b + fl…
2	eGFR	s_low_eGFR	Metabolic surrogate	LL	650	24349	s_low_eGFR_z, sampling_age, sex, flowcell_num, granulocyte_perc, lymph_perc, mono_perc	RNA-seq data ~ s_low_eGFR_z + sampling_age + sexmale + flowcell_num17a + flowcell_num17b + flowcell_num3a + flowcell_num3b + flowcell_num4a + flowcell_num4b + flowcell_num5a + flowcell_num5b + flowcell_num6a + flowcell_num6b + flowcell_num7a + flowcell_num7b + granulocyte_perc + lymph_perc + mono_perc
3	eGFR	s_low_eGFR	Metabolic surrogate	LLS	595	24256	s_low_eGFR_z, sampling_age, sex, flowcell_num, granulocyte_perc, lymph_perc, mono_perc	RNA-seq data ~ s_low_eGFR_z + sampling_age + sexmale + flowcell_num11a + flowcell_num11b + flowcell_num12a + flowcell_num12b + flowcell_num13a + flowcell_num13b + flowcell_num14a + flowcell_num14b + flowcell_num17a + flowcell_num19b + flowcell_num2a + flowcell_num2b + granulocyte_perc + lymph_perc + mono_perc
4	eGFR	s_low_eGFR	Metabolic surrogate	RS	618	24469	s_low_eGFR_z, sampling_age, sex, flowcell_num, granulocyte_perc, lymph_perc, mono_perc	RNA-seq data ~ s_low_eGFR_z + sampling_age + sexmale + flowcell_num10b + flowcell_num17b + flowcell_num18a + flowcell_num1a + flowcell_num1b + flowcell_num2a + flowcell_num7b + flowcell_num8a + flowcell_num8b + flowcell_num9a + flowcell_num9b + granulocyte_perc + lymph_perc + mono_perc
5	Triglycerides	triglycerides	Reported variable	NTR	693	23128	triglycerides_z, sampling_age, sex, flowcell_num, granulocyte_perc, lymph_perc, mono_perc	RNA-seq data ~ triglycerides_z + sampling_age + sexmale + flowcell_num16a + flowcell_num16b + flowcell_num19b + flowcell_num20a + flowcell_num20b + flowcell_num21A + flowcell_num21b + flowcell_num22a + flowcell_num22b + flowcell_num23a + flowcell_num23b + flowcell_num24a + flowcell_num24b + flowcell_num25a + flowcell_num25b + flowcell_num26a + flowcell_num26b + flowcell_num27a + flowcell_num27b +…
6	Triglycerides	triglycerides	Reported variable	LL	650	24349	triglycerides_z, sampling_age, sex, flowcell_num, granulocyte_perc, lymph_perc, mono_perc	RNA-seq data ~ triglycerides_z + sampling_age + sexmale + flowcell_num17a + flowcell_num17b + flowcell_num3a + flowcell_num3b + flowcell_num4a + flowcell_num4b + flowcell_num5a + flowcell_num5b + flowcell_num6a + flowcell_num6b + flowcell_num7a + flowcell_num7b + granulocyte_perc + lymph_perc + mono_perc
7	Triglycerides	triglycerides	Reported variable	LLS	593	24245	triglycerides_z, sampling_age, sex, flowcell_num, granulocyte_perc, lymph_perc, mono_perc	RNA-seq data ~ triglycerides_z + sampling_age + sexmale + flowcell_num11a + flowcell_num11b + flowcell_num12a + flowcell_num12b + flowcell_num13a + flowcell_num13b + flowcell_num14a + flowcell_num14b + flowcell_num17a + flowcell_num19b + flowcell_num2a + flowcell_num2b + granulocyte_perc + lymph_perc + mono_perc
8	Triglycerides	triglycerides	Reported variable	RS	618	24469	triglycerides_z, sampling_age, sex, flowcell_num, granulocyte_perc, lymph_perc, mono_perc	RNA-seq data ~ triglycerides_z + sampling_age + sexmale + flowcell_num10b + flowcell_num17b + flowcell_num18a + flowcell_num1a + flowcell_num1b + flowcell_num2a + flowcell_num7b + flowcell_num8a + flowcell_num8b + flowcell_num9a + flowcell_num9b + granulocyte_perc + lymph_perc + mono_perc
9	Triglycerides	s_high_triglycerides	Metabolic surrogate	NTR	693	23128	s_high_triglycerides_z, sampling_age, sex, flowcell_num, granulocyte_perc, lymph_perc, mono_perc	RNA-seq data ~ s_high_triglycerides_z + sampling_age + sexmale + flowcell_num16a + flowcell_num16b + flowcell_num19b + flowcell_num20a + flowcell_num20b + flowcell_num21A + flowcell_num21b + flowcell_num22a + flowcell_num22b + flowcell_num23a + flowcell_num23b + flowcell_num24a + flowcell_num24b + flowcell_num25a + flowcell_num25b + flowcell_num26a + flowcell_num26b + flowcell_num27a + flowcell_n…
10	Triglycerides	s_high_triglycerides	Metabolic surrogate	LL	650	24349	s_high_triglycerides_z, sampling_age, sex, flowcell_num, granulocyte_perc, lymph_perc, mono_perc	RNA-seq data ~ s_high_triglycerides_z + sampling_age + sexmale + flowcell_num17a + flowcell_num17b + flowcell_num3a + flowcell_num3b + flowcell_num4a + flowcell_num4b + flowcell_num5a + flowcell_num5b + flowcell_num6a + flowcell_num6b + flowcell_num7a + flowcell_num7b + granulocyte_perc + lymph_perc + mono_perc
11	Triglycerides	s_high_triglycerides	Metabolic surrogate	LLS	593	24245	s_high_triglycerides_z, sampling_age, sex, flowcell_num, granulocyte_perc, lymph_perc, mono_perc	RNA-seq data ~ s_high_triglycerides_z + sampling_age + sexmale + flowcell_num11a + flowcell_num11b + flowcell_num12a + flowcell_num12b + flowcell_num13a + flowcell_num13b + flowcell_num14a + flowcell_num14b + flowcell_num17a + flowcell_num19b + flowcell_num2a + flowcell_num2b + granulocyte_perc + lymph_perc + mono_perc
12	Triglycerides	s_high_triglycerides	Metabolic surrogate	RS	618	24469	s_high_triglycerides_z, sampling_age, sex, flowcell_num, granulocyte_perc, lymph_perc, mono_perc	RNA-seq data ~ s_high_triglycerides_z + sampling_age + sexmale + flowcell_num10b + flowcell_num17b + flowcell_num18a + flowcell_num1a + flowcell_num1b + flowcell_num2a + flowcell_num7b + flowcell_num8a + flowcell_num8b + flowcell_num9a + flowcell_num9b + granulocyte_perc + lymph_perc + mono_perc
13	LDL cholesterol	ldlchol	Reported variable	NTR	693	23128	ldlchol_z, sampling_age, sex, flowcell_num, granulocyte_perc, lymph_perc, mono_perc	RNA-seq data ~ ldlchol_z + sampling_age + sexmale + flowcell_num16a + flowcell_num16b + flowcell_num19b + flowcell_num20a + flowcell_num20b + flowcell_num21A + flowcell_num21b + flowcell_num22a + flowcell_num22b + flowcell_num23a + flowcell_num23b + flowcell_num24a + flowcell_num24b + flowcell_num25a + flowcell_num25b + flowcell_num26a + flowcell_num26b + flowcell_num27a + flowcell_num27b + flowc…
14	LDL cholesterol	ldlchol	Reported variable	LL	650	24349	ldlchol_z, sampling_age, sex, flowcell_num, granulocyte_perc, lymph_perc, mono_perc	RNA-seq data ~ ldlchol_z + sampling_age + sexmale + flowcell_num17a + flowcell_num17b + flowcell_num3a + flowcell_num3b + flowcell_num4a + flowcell_num4b + flowcell_num5a + flowcell_num5b + flowcell_num6a + flowcell_num6b + flowcell_num7a + flowcell_num7b + granulocyte_perc + lymph_perc + mono_perc
15	LDL cholesterol	ldlchol	Reported variable	LLS	593	24245	ldlchol_z, sampling_age, sex, flowcell_num, granulocyte_perc, lymph_perc, mono_perc	RNA-seq data ~ ldlchol_z + sampling_age + sexmale + flowcell_num11a + flowcell_num11b + flowcell_num12a + flowcell_num12b + flowcell_num13a + flowcell_num13b + flowcell_num14a + flowcell_num14b + flowcell_num17a + flowcell_num19b + flowcell_num2a + flowcell_num2b + granulocyte_perc + lymph_perc + mono_perc
16	LDL cholesterol	ldlchol	Reported variable	RS	618	24469	ldlchol_z, sampling_age, sex, flowcell_num, granulocyte_perc, lymph_perc, mono_perc	RNA-seq data ~ ldlchol_z + sampling_age + sexmale + flowcell_num10b + flowcell_num17b + flowcell_num18a + flowcell_num1a + flowcell_num1b + flowcell_num2a + flowcell_num7b + flowcell_num8a + flowcell_num8b + flowcell_num9a + flowcell_num9b + granulocyte_perc + lymph_perc + mono_perc
17	LDL cholesterol	s_high_ldl_chol	Metabolic surrogate	NTR	693	23128	s_high_ldl_chol_z, sampling_age, sex, flowcell_num, granulocyte_perc, lymph_perc, mono_perc	RNA-seq data ~ s_high_ldl_chol_z + sampling_age + sexmale + flowcell_num16a + flowcell_num16b + flowcell_num19b + flowcell_num20a + flowcell_num20b + flowcell_num21A + flowcell_num21b + flowcell_num22a + flowcell_num22b + flowcell_num23a + flowcell_num23b + flowcell_num24a + flowcell_num24b + flowcell_num25a + flowcell_num25b + flowcell_num26a + flowcell_num26b + flowcell_num27a + flowcell_num27b…
18	LDL cholesterol	s_high_ldl_chol	Metabolic surrogate	LL	650	24349	s_high_ldl_chol_z, sampling_age, sex, flowcell_num, granulocyte_perc, lymph_perc, mono_perc	RNA-seq data ~ s_high_ldl_chol_z + sampling_age + sexmale + flowcell_num17a + flowcell_num17b + flowcell_num3a + flowcell_num3b + flowcell_num4a + flowcell_num4b + flowcell_num5a + flowcell_num5b + flowcell_num6a + flowcell_num6b + flowcell_num7a + flowcell_num7b + granulocyte_perc + lymph_perc + mono_perc
19	LDL cholesterol	s_high_ldl_chol	Metabolic surrogate	LLS	593	24245	s_high_ldl_chol_z, sampling_age, sex, flowcell_num, granulocyte_perc, lymph_perc, mono_perc	RNA-seq data ~ s_high_ldl_chol_z + sampling_age + sexmale + flowcell_num11a + flowcell_num11b + flowcell_num12a + flowcell_num12b + flowcell_num13a + flowcell_num13b + flowcell_num14a + flowcell_num14b + flowcell_num17a + flowcell_num19b + flowcell_num2a + flowcell_num2b + granulocyte_perc + lymph_perc + mono_perc
20	LDL cholesterol	s_high_ldl_chol	Metabolic surrogate	RS	618	24469	s_high_ldl_chol_z, sampling_age, sex, flowcell_num, granulocyte_perc, lymph_perc, mono_perc	RNA-seq data ~ s_high_ldl_chol_z + sampling_age + sexmale + flowcell_num10b + flowcell_num17b + flowcell_num18a + flowcell_num1a + flowcell_num1b + flowcell_num2a + flowcell_num7b + flowcell_num8a + flowcell_num8b + flowcell_num9a + flowcell_num9b + granulocyte_perc + lymph_perc + mono_perc
21	Total cholesterol	totchol	Reported variable	NTR	693	23128	totchol_z, sampling_age, sex, flowcell_num, granulocyte_perc, lymph_perc, mono_perc	RNA-seq data ~ totchol_z + sampling_age + sexmale + flowcell_num16a + flowcell_num16b + flowcell_num19b + flowcell_num20a + flowcell_num20b + flowcell_num21A + flowcell_num21b + flowcell_num22a + flowcell_num22b + flowcell_num23a + flowcell_num23b + flowcell_num24a + flowcell_num24b + flowcell_num25a + flowcell_num25b + flowcell_num26a + flowcell_num26b + flowcell_num27a + flowcell_num27b + flowc…
22	Total cholesterol	totchol	Reported variable	LL	650	24349	totchol_z, sampling_age, sex, flowcell_num, granulocyte_perc, lymph_perc, mono_perc	RNA-seq data ~ totchol_z + sampling_age + sexmale + flowcell_num17a + flowcell_num17b + flowcell_num3a + flowcell_num3b + flowcell_num4a + flowcell_num4b + flowcell_num5a + flowcell_num5b + flowcell_num6a + flowcell_num6b + flowcell_num7a + flowcell_num7b + granulocyte_perc + lymph_perc + mono_perc
23	Total cholesterol	totchol	Reported variable	LLS	593	24245	totchol_z, sampling_age, sex, flowcell_num, granulocyte_perc, lymph_perc, mono_perc	RNA-seq data ~ totchol_z + sampling_age + sexmale + flowcell_num11a + flowcell_num11b + flowcell_num12a + flowcell_num12b + flowcell_num13a + flowcell_num13b + flowcell_num14a + flowcell_num14b + flowcell_num17a + flowcell_num19b + flowcell_num2a + flowcell_num2b + granulocyte_perc + lymph_perc + mono_perc
24	Total cholesterol	totchol	Reported variable	RS	618	24469	totchol_z, sampling_age, sex, flowcell_num, granulocyte_perc, lymph_perc, mono_perc	RNA-seq data ~ totchol_z + sampling_age + sexmale + flowcell_num10b + flowcell_num17b + flowcell_num18a + flowcell_num1a + flowcell_num1b + flowcell_num2a + flowcell_num7b + flowcell_num8a + flowcell_num8b + flowcell_num9a + flowcell_num9b + granulocyte_perc + lymph_perc + mono_perc
25	Total cholesterol	s_high_totchol	Metabolic surrogate	NTR	693	23128	s_high_totchol_z, sampling_age, sex, flowcell_num, granulocyte_perc, lymph_perc, mono_perc	RNA-seq data ~ s_high_totchol_z + sampling_age + sexmale + flowcell_num16a + flowcell_num16b + flowcell_num19b + flowcell_num20a + flowcell_num20b + flowcell_num21A + flowcell_num21b + flowcell_num22a + flowcell_num22b + flowcell_num23a + flowcell_num23b + flowcell_num24a + flowcell_num24b + flowcell_num25a + flowcell_num25b + flowcell_num26a + flowcell_num26b + flowcell_num27a + flowcell_num27b …
26	Total cholesterol	s_high_totchol	Metabolic surrogate	LL	650	24349	s_high_totchol_z, sampling_age, sex, flowcell_num, granulocyte_perc, lymph_perc, mono_perc	RNA-seq data ~ s_high_totchol_z + sampling_age + sexmale + flowcell_num17a + flowcell_num17b + flowcell_num3a + flowcell_num3b + flowcell_num4a + flowcell_num4b + flowcell_num5a + flowcell_num5b + flowcell_num6a + flowcell_num6b + flowcell_num7a + flowcell_num7b + granulocyte_perc + lymph_perc + mono_perc
27	Total cholesterol	s_high_totchol	Metabolic surrogate	LLS	593	24245	s_high_totchol_z, sampling_age, sex, flowcell_num, granulocyte_perc, lymph_perc, mono_perc	RNA-seq data ~ s_high_totchol_z + sampling_age + sexmale + flowcell_num11a + flowcell_num11b + flowcell_num12a + flowcell_num12b + flowcell_num13a + flowcell_num13b + flowcell_num14a + flowcell_num14b + flowcell_num17a + flowcell_num19b + flowcell_num2a + flowcell_num2b + granulocyte_perc + lymph_perc + mono_perc
28	Total cholesterol	s_high_totchol	Metabolic surrogate	RS	618	24469	s_high_totchol_z, sampling_age, sex, flowcell_num, granulocyte_perc, lymph_perc, mono_perc	RNA-seq data ~ s_high_totchol_z + sampling_age + sexmale + flowcell_num10b + flowcell_num17b + flowcell_num18a + flowcell_num1a + flowcell_num1b + flowcell_num2a + flowcell_num7b + flowcell_num8a + flowcell_num8b + flowcell_num9a + flowcell_num9b + granulocyte_perc + lymph_perc + mono_perc
29	HDL cholesterol	hdlchol	Reported variable	NTR	693	23128	hdlchol_z, sampling_age, sex, flowcell_num, granulocyte_perc, lymph_perc, mono_perc	RNA-seq data ~ hdlchol_z + sampling_age + sexmale + flowcell_num16a + flowcell_num16b + flowcell_num19b + flowcell_num20a + flowcell_num20b + flowcell_num21A + flowcell_num21b + flowcell_num22a + flowcell_num22b + flowcell_num23a + flowcell_num23b + flowcell_num24a + flowcell_num24b + flowcell_num25a + flowcell_num25b + flowcell_num26a + flowcell_num26b + flowcell_num27a + flowcell_num27b + flowc…
30	HDL cholesterol	hdlchol	Reported variable	LL	650	24349	hdlchol_z, sampling_age, sex, flowcell_num, granulocyte_perc, lymph_perc, mono_perc	RNA-seq data ~ hdlchol_z + sampling_age + sexmale + flowcell_num17a + flowcell_num17b + flowcell_num3a + flowcell_num3b + flowcell_num4a + flowcell_num4b + flowcell_num5a + flowcell_num5b + flowcell_num6a + flowcell_num6b + flowcell_num7a + flowcell_num7b + granulocyte_perc + lymph_perc + mono_perc
31	HDL cholesterol	hdlchol	Reported variable	LLS	593	24245	hdlchol_z, sampling_age, sex, flowcell_num, granulocyte_perc, lymph_perc, mono_perc	RNA-seq data ~ hdlchol_z + sampling_age + sexmale + flowcell_num11a + flowcell_num11b + flowcell_num12a + flowcell_num12b + flowcell_num13a + flowcell_num13b + flowcell_num14a + flowcell_num14b + flowcell_num17a + flowcell_num19b + flowcell_num2a + flowcell_num2b + granulocyte_perc + lymph_perc + mono_perc
32	HDL cholesterol	hdlchol	Reported variable	RS	618	24469	hdlchol_z, sampling_age, sex, flowcell_num, granulocyte_perc, lymph_perc, mono_perc	RNA-seq data ~ hdlchol_z + sampling_age + sexmale + flowcell_num10b + flowcell_num17b + flowcell_num18a + flowcell_num1a + flowcell_num1b + flowcell_num2a + flowcell_num7b + flowcell_num8a + flowcell_num8b + flowcell_num9a + flowcell_num9b + granulocyte_perc + lymph_perc + mono_perc
33	HDL cholesterol	s_low_hdlchol	Metabolic surrogate	NTR	693	23128	s_low_hdlchol_z, sampling_age, sex, flowcell_num, granulocyte_perc, lymph_perc, mono_perc	RNA-seq data ~ s_low_hdlchol_z + sampling_age + sexmale + flowcell_num16a + flowcell_num16b + flowcell_num19b + flowcell_num20a + flowcell_num20b + flowcell_num21A + flowcell_num21b + flowcell_num22a + flowcell_num22b + flowcell_num23a + flowcell_num23b + flowcell_num24a + flowcell_num24b + flowcell_num25a + flowcell_num25b + flowcell_num26a + flowcell_num26b + flowcell_num27a + flowcell_num27b +…
34	HDL cholesterol	s_low_hdlchol	Metabolic surrogate	LL	650	24349	s_low_hdlchol_z, sampling_age, sex, flowcell_num, granulocyte_perc, lymph_perc, mono_perc	RNA-seq data ~ s_low_hdlchol_z + sampling_age + sexmale + flowcell_num17a + flowcell_num17b + flowcell_num3a + flowcell_num3b + flowcell_num4a + flowcell_num4b + flowcell_num5a + flowcell_num5b + flowcell_num6a + flowcell_num6b + flowcell_num7a + flowcell_num7b + granulocyte_perc + lymph_perc + mono_perc
35	HDL cholesterol	s_low_hdlchol	Metabolic surrogate	LLS	593	24245	s_low_hdlchol_z, sampling_age, sex, flowcell_num, granulocyte_perc, lymph_perc, mono_perc	RNA-seq data ~ s_low_hdlchol_z + sampling_age + sexmale + flowcell_num11a + flowcell_num11b + flowcell_num12a + flowcell_num12b + flowcell_num13a + flowcell_num13b + flowcell_num14a + flowcell_num14b + flowcell_num17a + flowcell_num19b + flowcell_num2a + flowcell_num2b + granulocyte_perc + lymph_perc + mono_perc
36	HDL cholesterol	s_low_hdlchol	Metabolic surrogate	RS	618	24469	s_low_hdlchol_z, sampling_age, sex, flowcell_num, granulocyte_perc, lymph_perc, mono_perc	RNA-seq data ~ s_low_hdlchol_z + sampling_age + sexmale + flowcell_num10b + flowcell_num17b + flowcell_num18a + flowcell_num1a + flowcell_num1b + flowcell_num2a + flowcell_num7b + flowcell_num8a + flowcell_num8b + flowcell_num9a + flowcell_num9b + granulocyte_perc + lymph_perc + mono_perc
37	Diabetes	s_diabetes	Metabolic surrogate	NTR	694	23132	s_diabetes_z, sampling_age, sex, flowcell_num, granulocyte_perc, lymph_perc, mono_perc	RNA-seq data ~ s_diabetes_z + sampling_age + sexmale + flowcell_num16a + flowcell_num16b + flowcell_num19b + flowcell_num20a + flowcell_num20b + flowcell_num21A + flowcell_num21b + flowcell_num22a + flowcell_num22b + flowcell_num23a + flowcell_num23b + flowcell_num24a + flowcell_num24b + flowcell_num25a + flowcell_num25b + flowcell_num26a + flowcell_num26b + flowcell_num27a + flowcell_num27b + fl…
38	Diabetes	s_diabetes	Metabolic surrogate	LL	650	24349	s_diabetes_z, sampling_age, sex, flowcell_num, granulocyte_perc, lymph_perc, mono_perc	RNA-seq data ~ s_diabetes_z + sampling_age + sexmale + flowcell_num17a + flowcell_num17b + flowcell_num3a + flowcell_num3b + flowcell_num4a + flowcell_num4b + flowcell_num5a + flowcell_num5b + flowcell_num6a + flowcell_num6b + flowcell_num7a + flowcell_num7b + granulocyte_perc + lymph_perc + mono_perc
39	Diabetes	s_diabetes	Metabolic surrogate	LLS	595	24256	s_diabetes_z, sampling_age, sex, flowcell_num, granulocyte_perc, lymph_perc, mono_perc	RNA-seq data ~ s_diabetes_z + sampling_age + sexmale + flowcell_num11a + flowcell_num11b + flowcell_num12a + flowcell_num12b + flowcell_num13a + flowcell_num13b + flowcell_num14a + flowcell_num14b + flowcell_num17a + flowcell_num19b + flowcell_num2a + flowcell_num2b + granulocyte_perc + lymph_perc + mono_perc
40	Diabetes	s_diabetes	Metabolic surrogate	RS	618	24469	s_diabetes_z, sampling_age, sex, flowcell_num, granulocyte_perc, lymph_perc, mono_perc	RNA-seq data ~ s_diabetes_z + sampling_age + sexmale + flowcell_num10b + flowcell_num17b + flowcell_num18a + flowcell_num1a + flowcell_num1b + flowcell_num2a + flowcell_num7b + flowcell_num8a + flowcell_num8b + flowcell_num9a + flowcell_num9b + granulocyte_perc + lymph_perc + mono_perc
41	Metabolic syndrome	s_metabolic_syndrome	Metabolic surrogate	NTR	694	23132	s_metabolic_syndrome_z, sampling_age, sex, flowcell_num, granulocyte_perc, lymph_perc, mono_perc	RNA-seq data ~ s_metabolic_syndrome_z + sampling_age + sexmale + flowcell_num16a + flowcell_num16b + flowcell_num19b + flowcell_num20a + flowcell_num20b + flowcell_num21A + flowcell_num21b + flowcell_num22a + flowcell_num22b + flowcell_num23a + flowcell_num23b + flowcell_num24a + flowcell_num24b + flowcell_num25a + flowcell_num25b + flowcell_num26a + flowcell_num26b + flowcell_num27a + flowcell_n…
42	Metabolic syndrome	s_metabolic_syndrome	Metabolic surrogate	LL	650	24349	s_metabolic_syndrome_z, sampling_age, sex, flowcell_num, granulocyte_perc, lymph_perc, mono_perc	RNA-seq data ~ s_metabolic_syndrome_z + sampling_age + sexmale + flowcell_num17a + flowcell_num17b + flowcell_num3a + flowcell_num3b + flowcell_num4a + flowcell_num4b + flowcell_num5a + flowcell_num5b + flowcell_num6a + flowcell_num6b + flowcell_num7a + flowcell_num7b + granulocyte_perc + lymph_perc + mono_perc
43	Metabolic syndrome	s_metabolic_syndrome	Metabolic surrogate	LLS	595	24256	s_metabolic_syndrome_z, sampling_age, sex, flowcell_num, granulocyte_perc, lymph_perc, mono_perc	RNA-seq data ~ s_metabolic_syndrome_z + sampling_age + sexmale + flowcell_num11a + flowcell_num11b + flowcell_num12a + flowcell_num12b + flowcell_num13a + flowcell_num13b + flowcell_num14a + flowcell_num14b + flowcell_num17a + flowcell_num19b + flowcell_num2a + flowcell_num2b + granulocyte_perc + lymph_perc + mono_perc
44	Metabolic syndrome	s_metabolic_syndrome	Metabolic surrogate	RS	618	24469	s_metabolic_syndrome_z, sampling_age, sex, flowcell_num, granulocyte_perc, lymph_perc, mono_perc	RNA-seq data ~ s_metabolic_syndrome_z + sampling_age + sexmale + flowcell_num10b + flowcell_num17b + flowcell_num18a + flowcell_num1a + flowcell_num1b + flowcell_num2a + flowcell_num7b + flowcell_num8a + flowcell_num8b + flowcell_num9a + flowcell_num9b + granulocyte_perc + lymph_perc + mono_perc
45	Sex (male)	sex_male	Reported variable	NTR	694	23132	sex_male_z, sampling_age, flowcell_num, granulocyte_perc, lymph_perc, mono_perc	RNA-seq data ~ sex_male_z + sampling_age + flowcell_num16a + flowcell_num16b + flowcell_num19b + flowcell_num20a + flowcell_num20b + flowcell_num21A + flowcell_num21b + flowcell_num22a + flowcell_num22b + flowcell_num23a + flowcell_num23b + flowcell_num24a + flowcell_num24b + flowcell_num25a + flowcell_num25b + flowcell_num26a + flowcell_num26b + flowcell_num27a + flowcell_num27b + flowcell_num28…
46	Sex (male)	sex_male	Reported variable	LL	650	24349	sex_male_z, sampling_age, flowcell_num, granulocyte_perc, lymph_perc, mono_perc	RNA-seq data ~ sex_male_z + sampling_age + flowcell_num17a + flowcell_num17b + flowcell_num3a + flowcell_num3b + flowcell_num4a + flowcell_num4b + flowcell_num5a + flowcell_num5b + flowcell_num6a + flowcell_num6b + flowcell_num7a + flowcell_num7b + granulocyte_perc + lymph_perc + mono_perc
47	Sex (male)	sex_male	Reported variable	LLS	595	24256	sex_male_z, sampling_age, flowcell_num, granulocyte_perc, lymph_perc, mono_perc	RNA-seq data ~ sex_male_z + sampling_age + flowcell_num11a + flowcell_num11b + flowcell_num12a + flowcell_num12b + flowcell_num13a + flowcell_num13b + flowcell_num14a + flowcell_num14b + flowcell_num17a + flowcell_num19b + flowcell_num2a + flowcell_num2b + granulocyte_perc + lymph_perc + mono_perc
48	Sex (male)	sex_male	Reported variable	RS	618	24469	sex_male_z, sampling_age, flowcell_num, granulocyte_perc, lymph_perc, mono_perc	RNA-seq data ~ sex_male_z + sampling_age + flowcell_num10b + flowcell_num17b + flowcell_num18a + flowcell_num1a + flowcell_num1b + flowcell_num2a + flowcell_num7b + flowcell_num8a + flowcell_num8b + flowcell_num9a + flowcell_num9b + granulocyte_perc + lymph_perc + mono_perc
49	Sex (male)	s_sex	Metabolic surrogate	NTR	694	23132	s_sex_z, sampling_age, flowcell_num, granulocyte_perc, lymph_perc, mono_perc	RNA-seq data ~ s_sex_z + sampling_age + flowcell_num16a + flowcell_num16b + flowcell_num19b + flowcell_num20a + flowcell_num20b + flowcell_num21A + flowcell_num21b + flowcell_num22a + flowcell_num22b + flowcell_num23a + flowcell_num23b + flowcell_num24a + flowcell_num24b + flowcell_num25a + flowcell_num25b + flowcell_num26a + flowcell_num26b + flowcell_num27a + flowcell_num27b + flowcell_num28a +…
50	Sex (male)	s_sex	Metabolic surrogate	LL	650	24349	s_sex_z, sampling_age, flowcell_num, granulocyte_perc, lymph_perc, mono_perc	RNA-seq data ~ s_sex_z + sampling_age + flowcell_num17a + flowcell_num17b + flowcell_num3a + flowcell_num3b + flowcell_num4a + flowcell_num4b + flowcell_num5a + flowcell_num5b + flowcell_num6a + flowcell_num6b + flowcell_num7a + flowcell_num7b + granulocyte_perc + lymph_perc + mono_perc
51	Sex (male)	s_sex	Metabolic surrogate	LLS	595	24256	s_sex_z, sampling_age, flowcell_num, granulocyte_perc, lymph_perc, mono_perc	RNA-seq data ~ s_sex_z + sampling_age + flowcell_num11a + flowcell_num11b + flowcell_num12a + flowcell_num12b + flowcell_num13a + flowcell_num13b + flowcell_num14a + flowcell_num14b + flowcell_num17a + flowcell_num19b + flowcell_num2a + flowcell_num2b + granulocyte_perc + lymph_perc + mono_perc
52	Sex (male)	s_sex	Metabolic surrogate	RS	618	24469	s_sex_z, sampling_age, flowcell_num, granulocyte_perc, lymph_perc, mono_perc	RNA-seq data ~ s_sex_z + sampling_age + flowcell_num10b + flowcell_num17b + flowcell_num18a + flowcell_num1a + flowcell_num1b + flowcell_num2a + flowcell_num7b + flowcell_num8a + flowcell_num8b + flowcell_num9a + flowcell_num9b + granulocyte_perc + lymph_perc + mono_perc
53	Lipid medication	lipidmed_statins	Reported variable	NTR	694	23132	lipidmed_statins_z, sampling_age, sex, flowcell_num, granulocyte_perc, lymph_perc, mono_perc	RNA-seq data ~ lipidmed_statins_z + sampling_age + sexmale + flowcell_num16a + flowcell_num16b + flowcell_num19b + flowcell_num20a + flowcell_num20b + flowcell_num21A + flowcell_num21b + flowcell_num22a + flowcell_num22b + flowcell_num23a + flowcell_num23b + flowcell_num24a + flowcell_num24b + flowcell_num25a + flowcell_num25b + flowcell_num26a + flowcell_num26b + flowcell_num27a + flowcell_num27…
54	Lipid medication	lipidmed_statins	Reported variable	LL	650	24349	lipidmed_statins_z, sampling_age, sex, flowcell_num, granulocyte_perc, lymph_perc, mono_perc	RNA-seq data ~ lipidmed_statins_z + sampling_age + sexmale + flowcell_num17a + flowcell_num17b + flowcell_num3a + flowcell_num3b + flowcell_num4a + flowcell_num4b + flowcell_num5a + flowcell_num5b + flowcell_num6a + flowcell_num6b + flowcell_num7a + flowcell_num7b + granulocyte_perc + lymph_perc + mono_perc
55	Lipid medication	lipidmed_statins	Reported variable	LLS	587	24266	lipidmed_statins_z, sampling_age, sex, flowcell_num, granulocyte_perc, lymph_perc, mono_perc	RNA-seq data ~ lipidmed_statins_z + sampling_age + sexmale + flowcell_num11a + flowcell_num11b + flowcell_num12a + flowcell_num12b + flowcell_num13a + flowcell_num13b + flowcell_num14a + flowcell_num14b + flowcell_num17a + flowcell_num19b + flowcell_num2a + flowcell_num2b + granulocyte_perc + lymph_perc + mono_perc
56	Lipid medication	lipidmed_statins	Reported variable	RS	617	24468	lipidmed_statins_z, sampling_age, sex, flowcell_num, granulocyte_perc, lymph_perc, mono_perc	RNA-seq data ~ lipidmed_statins_z + sampling_age + sexmale + flowcell_num10b + flowcell_num17b + flowcell_num18a + flowcell_num1a + flowcell_num1b + flowcell_num2a + flowcell_num7b + flowcell_num8a + flowcell_num8b + flowcell_num9a + flowcell_num9b + granulocyte_perc + lymph_perc + mono_perc
57	Lipid medication	s_lipidmed	Metabolic surrogate	NTR	694	23132	s_lipidmed_z, sampling_age, sex, flowcell_num, granulocyte_perc, lymph_perc, mono_perc	RNA-seq data ~ s_lipidmed_z + sampling_age + sexmale + flowcell_num16a + flowcell_num16b + flowcell_num19b + flowcell_num20a + flowcell_num20b + flowcell_num21A + flowcell_num21b + flowcell_num22a + flowcell_num22b + flowcell_num23a + flowcell_num23b + flowcell_num24a + flowcell_num24b + flowcell_num25a + flowcell_num25b + flowcell_num26a + flowcell_num26b + flowcell_num27a + flowcell_num27b + fl…
58	Lipid medication	s_lipidmed	Metabolic surrogate	LL	650	24349	s_lipidmed_z, sampling_age, sex, flowcell_num, granulocyte_perc, lymph_perc, mono_perc	RNA-seq data ~ s_lipidmed_z + sampling_age + sexmale + flowcell_num17a + flowcell_num17b + flowcell_num3a + flowcell_num3b + flowcell_num4a + flowcell_num4b + flowcell_num5a + flowcell_num5b + flowcell_num6a + flowcell_num6b + flowcell_num7a + flowcell_num7b + granulocyte_perc + lymph_perc + mono_perc
59	Lipid medication	s_lipidmed	Metabolic surrogate	LLS	587	24266	s_lipidmed_z, sampling_age, sex, flowcell_num, granulocyte_perc, lymph_perc, mono_perc	RNA-seq data ~ s_lipidmed_z + sampling_age + sexmale + flowcell_num11a + flowcell_num11b + flowcell_num12a + flowcell_num12b + flowcell_num13a + flowcell_num13b + flowcell_num14a + flowcell_num14b + flowcell_num17a + flowcell_num19b + flowcell_num2a + flowcell_num2b + granulocyte_perc + lymph_perc + mono_perc
60	Lipid medication	s_lipidmed	Metabolic surrogate	RS	617	24468	s_lipidmed_z, sampling_age, sex, flowcell_num, granulocyte_perc, lymph_perc, mono_perc	RNA-seq data ~ s_lipidmed_z + sampling_age + sexmale + flowcell_num10b + flowcell_num17b + flowcell_num18a + flowcell_num1a + flowcell_num1b + flowcell_num2a + flowcell_num7b + flowcell_num8a + flowcell_num8b + flowcell_num9a + flowcell_num9b + granulocyte_perc + lymph_perc + mono_perc
61	hsCRP	hscrp	Reported variable	NTR	693	23129	hscrp_z, sampling_age, sex, flowcell_num, granulocyte_perc, lymph_perc, mono_perc	RNA-seq data ~ hscrp_z + sampling_age + sexmale + flowcell_num16a + flowcell_num16b + flowcell_num19b + flowcell_num20a + flowcell_num20b + flowcell_num21A + flowcell_num21b + flowcell_num22a + flowcell_num22b + flowcell_num23a + flowcell_num23b + flowcell_num24a + flowcell_num24b + flowcell_num25a + flowcell_num25b + flowcell_num26a + flowcell_num26b + flowcell_num27a + flowcell_num27b + flowcel…
62	hsCRP	hscrp	Reported variable	LLS	593	24245	hscrp_z, sampling_age, sex, flowcell_num, granulocyte_perc, lymph_perc, mono_perc	RNA-seq data ~ hscrp_z + sampling_age + sexmale + flowcell_num11a + flowcell_num11b + flowcell_num12a + flowcell_num12b + flowcell_num13a + flowcell_num13b + flowcell_num14a + flowcell_num14b + flowcell_num17a + flowcell_num19b + flowcell_num2a + flowcell_num2b + granulocyte_perc + lymph_perc + mono_perc
63	hsCRP	s_high_hscrp	Metabolic surrogate	NTR	693	23129	s_high_hscrp_z, sampling_age, sex, flowcell_num, granulocyte_perc, lymph_perc, mono_perc	RNA-seq data ~ s_high_hscrp_z + sampling_age + sexmale + flowcell_num16a + flowcell_num16b + flowcell_num19b + flowcell_num20a + flowcell_num20b + flowcell_num21A + flowcell_num21b + flowcell_num22a + flowcell_num22b + flowcell_num23a + flowcell_num23b + flowcell_num24a + flowcell_num24b + flowcell_num25a + flowcell_num25b + flowcell_num26a + flowcell_num26b + flowcell_num27a + flowcell_num27b + …
64	hsCRP	s_high_hscrp	Metabolic surrogate	LLS	593	24245	s_high_hscrp_z, sampling_age, sex, flowcell_num, granulocyte_perc, lymph_perc, mono_perc	RNA-seq data ~ s_high_hscrp_z + sampling_age + sexmale + flowcell_num11a + flowcell_num11b + flowcell_num12a + flowcell_num12b + flowcell_num13a + flowcell_num13b + flowcell_num14a + flowcell_num14b + flowcell_num17a + flowcell_num19b + flowcell_num2a + flowcell_num2b + granulocyte_perc + lymph_perc + mono_perc
65	Blood pressure lowering medication	s_blood_pressure_lowering_med	Metabolic surrogate	NTR	694	23132	s_blood_pressure_lowering_med_z, sampling_age, sex, flowcell_num, granulocyte_perc, lymph_perc, mono_perc	RNA-seq data ~ s_blood_pressure_lowering_med_z + sampling_age + sexmale + flowcell_num16a + flowcell_num16b + flowcell_num19b + flowcell_num20a + flowcell_num20b + flowcell_num21A + flowcell_num21b + flowcell_num22a + flowcell_num22b + flowcell_num23a + flowcell_num23b + flowcell_num24a + flowcell_num24b + flowcell_num25a + flowcell_num25b + flowcell_num26a + flowcell_num26b + flowcell_num27a + f…
66	Blood pressure lowering medication	s_blood_pressure_lowering_med	Metabolic surrogate	LL	650	24349	s_blood_pressure_lowering_med_z, sampling_age, sex, flowcell_num, granulocyte_perc, lymph_perc, mono_perc	RNA-seq data ~ s_blood_pressure_lowering_med_z + sampling_age + sexmale + flowcell_num17a + flowcell_num17b + flowcell_num3a + flowcell_num3b + flowcell_num4a + flowcell_num4b + flowcell_num5a + flowcell_num5b + flowcell_num6a + flowcell_num6b + flowcell_num7a + flowcell_num7b + granulocyte_perc + lymph_perc + mono_perc
67	Blood pressure lowering medication	s_blood_pressure_lowering_med	Metabolic surrogate	LLS	595	24256	s_blood_pressure_lowering_med_z, sampling_age, sex, flowcell_num, granulocyte_perc, lymph_perc, mono_perc	RNA-seq data ~ s_blood_pressure_lowering_med_z + sampling_age + sexmale + flowcell_num11a + flowcell_num11b + flowcell_num12a + flowcell_num12b + flowcell_num13a + flowcell_num13b + flowcell_num14a + flowcell_num14b + flowcell_num17a + flowcell_num19b + flowcell_num2a + flowcell_num2b + granulocyte_perc + lymph_perc + mono_perc
68	Blood pressure lowering medication	s_blood_pressure_lowering_med	Metabolic surrogate	RS	618	24469	s_blood_pressure_lowering_med_z, sampling_age, sex, flowcell_num, granulocyte_perc, lymph_perc, mono_perc	RNA-seq data ~ s_blood_pressure_lowering_med_z + sampling_age + sexmale + flowcell_num10b + flowcell_num17b + flowcell_num18a + flowcell_num1a + flowcell_num1b + flowcell_num2a + flowcell_num7b + flowcell_num8a + flowcell_num8b + flowcell_num9a + flowcell_num9b + granulocyte_perc + lymph_perc + mono_perc
69	(High) age	sampling_age	Reported variable	NTR	694	23132	sampling_age_z, sex, flowcell_num, granulocyte_perc, lymph_perc, mono_perc	RNA-seq data ~ sampling_age_z + sexmale + flowcell_num16a + flowcell_num16b + flowcell_num19b + flowcell_num20a + flowcell_num20b + flowcell_num21A + flowcell_num21b + flowcell_num22a + flowcell_num22b + flowcell_num23a + flowcell_num23b + flowcell_num24a + flowcell_num24b + flowcell_num25a + flowcell_num25b + flowcell_num26a + flowcell_num26b + flowcell_num27a + flowcell_num27b + flowcell_num28a…
70	(High) age	sampling_age	Reported variable	LL	650	24349	sampling_age_z, sex, flowcell_num, granulocyte_perc, lymph_perc, mono_perc	RNA-seq data ~ sampling_age_z + sexmale + flowcell_num17a + flowcell_num17b + flowcell_num3a + flowcell_num3b + flowcell_num4a + flowcell_num4b + flowcell_num5a + flowcell_num5b + flowcell_num6a + flowcell_num6b + flowcell_num7a + flowcell_num7b + granulocyte_perc + lymph_perc + mono_perc
71	(High) age	sampling_age	Reported variable	LLS	595	24256	sampling_age_z, sex, flowcell_num, granulocyte_perc, lymph_perc, mono_perc	RNA-seq data ~ sampling_age_z + sexmale + flowcell_num11a + flowcell_num11b + flowcell_num12a + flowcell_num12b + flowcell_num13a + flowcell_num13b + flowcell_num14a + flowcell_num14b + flowcell_num17a + flowcell_num19b + flowcell_num2a + flowcell_num2b + granulocyte_perc + lymph_perc + mono_perc
72	(High) age	sampling_age	Reported variable	RS	618	24469	sampling_age_z, sex, flowcell_num, granulocyte_perc, lymph_perc, mono_perc	RNA-seq data ~ sampling_age_z + sexmale + flowcell_num10b + flowcell_num17b + flowcell_num18a + flowcell_num1a + flowcell_num1b + flowcell_num2a + flowcell_num7b + flowcell_num8a + flowcell_num8b + flowcell_num9a + flowcell_num9b + granulocyte_perc + lymph_perc + mono_perc
73	(High) age	s_high_age	Metabolic surrogate	NTR	694	23132	s_high_age_z, sex, flowcell_num, granulocyte_perc, lymph_perc, mono_perc	RNA-seq data ~ s_high_age_z + sexmale + flowcell_num16a + flowcell_num16b + flowcell_num19b + flowcell_num20a + flowcell_num20b + flowcell_num21A + flowcell_num21b + flowcell_num22a + flowcell_num22b + flowcell_num23a + flowcell_num23b + flowcell_num24a + flowcell_num24b + flowcell_num25a + flowcell_num25b + flowcell_num26a + flowcell_num26b + flowcell_num27a + flowcell_num27b + flowcell_num28a +…
74	(High) age	s_high_age	Metabolic surrogate	LL	650	24349	s_high_age_z, sex, flowcell_num, granulocyte_perc, lymph_perc, mono_perc	RNA-seq data ~ s_high_age_z + sexmale + flowcell_num17a + flowcell_num17b + flowcell_num3a + flowcell_num3b + flowcell_num4a + flowcell_num4b + flowcell_num5a + flowcell_num5b + flowcell_num6a + flowcell_num6b + flowcell_num7a + flowcell_num7b + granulocyte_perc + lymph_perc + mono_perc
75	(High) age	s_high_age	Metabolic surrogate	LLS	595	24256	s_high_age_z, sex, flowcell_num, granulocyte_perc, lymph_perc, mono_perc	RNA-seq data ~ s_high_age_z + sexmale + flowcell_num11a + flowcell_num11b + flowcell_num12a + flowcell_num12b + flowcell_num13a + flowcell_num13b + flowcell_num14a + flowcell_num14b + flowcell_num17a + flowcell_num19b + flowcell_num2a + flowcell_num2b + granulocyte_perc + lymph_perc + mono_perc
76	(High) age	s_high_age	Metabolic surrogate	RS	618	24469	s_high_age_z, sex, flowcell_num, granulocyte_perc, lymph_perc, mono_perc	RNA-seq data ~ s_high_age_z + sexmale + flowcell_num10b + flowcell_num17b + flowcell_num18a + flowcell_num1a + flowcell_num1b + flowcell_num2a + flowcell_num7b + flowcell_num8a + flowcell_num8b + flowcell_num9a + flowcell_num9b + granulocyte_perc + lymph_perc + mono_perc
77	BMI, obesity	bmi	Reported variable	NTR	689	23150	bmi_z, sampling_age, sex, flowcell_num, granulocyte_perc, lymph_perc, mono_perc	RNA-seq data ~ bmi_z + sampling_age + sexmale + flowcell_num16a + flowcell_num16b + flowcell_num19b + flowcell_num20a + flowcell_num20b + flowcell_num21A + flowcell_num21b + flowcell_num22a + flowcell_num22b + flowcell_num23a + flowcell_num23b + flowcell_num24a + flowcell_num24b + flowcell_num25a + flowcell_num25b + flowcell_num26a + flowcell_num26b + flowcell_num27a + flowcell_num27b + flowcell_…
78	BMI, obesity	bmi	Reported variable	LL	650	24349	bmi_z, sampling_age, sex, flowcell_num, granulocyte_perc, lymph_perc, mono_perc	RNA-seq data ~ bmi_z + sampling_age + sexmale + flowcell_num17a + flowcell_num17b + flowcell_num3a + flowcell_num3b + flowcell_num4a + flowcell_num4b + flowcell_num5a + flowcell_num5b + flowcell_num6a + flowcell_num6b + flowcell_num7a + flowcell_num7b + granulocyte_perc + lymph_perc + mono_perc
79	BMI, obesity	bmi	Reported variable	LLS	539	24284	bmi_z, sampling_age, sex, flowcell_num, granulocyte_perc, lymph_perc, mono_perc	RNA-seq data ~ bmi_z + sampling_age + sexmale + flowcell_num11a + flowcell_num11b + flowcell_num12a + flowcell_num12b + flowcell_num13a + flowcell_num13b + flowcell_num14a + flowcell_num14b + flowcell_num19b + flowcell_num2a + flowcell_num2b + granulocyte_perc + lymph_perc + mono_perc
80	BMI, obesity	bmi	Reported variable	RS	618	24469	bmi_z, sampling_age, sex, flowcell_num, granulocyte_perc, lymph_perc, mono_perc	RNA-seq data ~ bmi_z + sampling_age + sexmale + flowcell_num10b + flowcell_num17b + flowcell_num18a + flowcell_num1a + flowcell_num1b + flowcell_num2a + flowcell_num7b + flowcell_num8a + flowcell_num8b + flowcell_num9a + flowcell_num9b + granulocyte_perc + lymph_perc + mono_perc
81	BMI, obesity	s_obesity	Metabolic surrogate	NTR	689	23150	s_obesity_z, sampling_age, sex, flowcell_num, granulocyte_perc, lymph_perc, mono_perc	RNA-seq data ~ s_obesity_z + sampling_age + sexmale + flowcell_num16a + flowcell_num16b + flowcell_num19b + flowcell_num20a + flowcell_num20b + flowcell_num21A + flowcell_num21b + flowcell_num22a + flowcell_num22b + flowcell_num23a + flowcell_num23b + flowcell_num24a + flowcell_num24b + flowcell_num25a + flowcell_num25b + flowcell_num26a + flowcell_num26b + flowcell_num27a + flowcell_num27b + flo…
82	BMI, obesity	s_obesity	Metabolic surrogate	LL	650	24349	s_obesity_z, sampling_age, sex, flowcell_num, granulocyte_perc, lymph_perc, mono_perc	RNA-seq data ~ s_obesity_z + sampling_age + sexmale + flowcell_num17a + flowcell_num17b + flowcell_num3a + flowcell_num3b + flowcell_num4a + flowcell_num4b + flowcell_num5a + flowcell_num5b + flowcell_num6a + flowcell_num6b + flowcell_num7a + flowcell_num7b + granulocyte_perc + lymph_perc + mono_perc
83	BMI, obesity	s_obesity	Metabolic surrogate	LLS	539	24284	s_obesity_z, sampling_age, sex, flowcell_num, granulocyte_perc, lymph_perc, mono_perc	RNA-seq data ~ s_obesity_z + sampling_age + sexmale + flowcell_num11a + flowcell_num11b + flowcell_num12a + flowcell_num12b + flowcell_num13a + flowcell_num13b + flowcell_num14a + flowcell_num14b + flowcell_num19b + flowcell_num2a + flowcell_num2b + granulocyte_perc + lymph_perc + mono_perc
84	BMI, obesity	s_obesity	Metabolic surrogate	RS	618	24469	s_obesity_z, sampling_age, sex, flowcell_num, granulocyte_perc, lymph_perc, mono_perc	RNA-seq data ~ s_obesity_z + sampling_age + sexmale + flowcell_num10b + flowcell_num17b + flowcell_num18a + flowcell_num1a + flowcell_num1b + flowcell_num2a + flowcell_num7b + flowcell_num8a + flowcell_num8b + flowcell_num9a + flowcell_num9b + granulocyte_perc + lymph_perc + mono_perc
85	Hemoglobin	hgb	Reported variable	NTR	694	23132	hgb_z, sampling_age, sex, flowcell_num, granulocyte_perc, lymph_perc, mono_perc	RNA-seq data ~ hgb_z + sampling_age + sexmale + flowcell_num16a + flowcell_num16b + flowcell_num19b + flowcell_num20a + flowcell_num20b + flowcell_num21A + flowcell_num21b + flowcell_num22a + flowcell_num22b + flowcell_num23a + flowcell_num23b + flowcell_num24a + flowcell_num24b + flowcell_num25a + flowcell_num25b + flowcell_num26a + flowcell_num26b + flowcell_num27a + flowcell_num27b + flowcell_…
86	Hemoglobin	hgb	Reported variable	LL	650	24349	hgb_z, sampling_age, sex, flowcell_num, granulocyte_perc, lymph_perc, mono_perc	RNA-seq data ~ hgb_z + sampling_age + sexmale + flowcell_num17a + flowcell_num17b + flowcell_num3a + flowcell_num3b + flowcell_num4a + flowcell_num4b + flowcell_num5a + flowcell_num5b + flowcell_num6a + flowcell_num6b + flowcell_num7a + flowcell_num7b + granulocyte_perc + lymph_perc + mono_perc
87	Hemoglobin	hgb	Reported variable	LLS	595	24256	hgb_z, sampling_age, sex, flowcell_num, granulocyte_perc, lymph_perc, mono_perc	RNA-seq data ~ hgb_z + sampling_age + sexmale + flowcell_num11a + flowcell_num11b + flowcell_num12a + flowcell_num12b + flowcell_num13a + flowcell_num13b + flowcell_num14a + flowcell_num14b + flowcell_num17a + flowcell_num19b + flowcell_num2a + flowcell_num2b + granulocyte_perc + lymph_perc + mono_perc
88	Hemoglobin	hgb	Reported variable	RS	618	24469	hgb_z, sampling_age, sex, flowcell_num, granulocyte_perc, lymph_perc, mono_perc	RNA-seq data ~ hgb_z + sampling_age + sexmale + flowcell_num10b + flowcell_num17b + flowcell_num18a + flowcell_num1a + flowcell_num1b + flowcell_num2a + flowcell_num7b + flowcell_num8a + flowcell_num8b + flowcell_num9a + flowcell_num9b + granulocyte_perc + lymph_perc + mono_perc
89	Hemoglobin	s_low_hgb	Metabolic surrogate	NTR	694	23132	s_low_hgb_z, sampling_age, sex, flowcell_num, granulocyte_perc, lymph_perc, mono_perc	RNA-seq data ~ s_low_hgb_z + sampling_age + sexmale + flowcell_num16a + flowcell_num16b + flowcell_num19b + flowcell_num20a + flowcell_num20b + flowcell_num21A + flowcell_num21b + flowcell_num22a + flowcell_num22b + flowcell_num23a + flowcell_num23b + flowcell_num24a + flowcell_num24b + flowcell_num25a + flowcell_num25b + flowcell_num26a + flowcell_num26b + flowcell_num27a + flowcell_num27b + flo…
90	Hemoglobin	s_low_hgb	Metabolic surrogate	LL	650	24349	s_low_hgb_z, sampling_age, sex, flowcell_num, granulocyte_perc, lymph_perc, mono_perc	RNA-seq data ~ s_low_hgb_z + sampling_age + sexmale + flowcell_num17a + flowcell_num17b + flowcell_num3a + flowcell_num3b + flowcell_num4a + flowcell_num4b + flowcell_num5a + flowcell_num5b + flowcell_num6a + flowcell_num6b + flowcell_num7a + flowcell_num7b + granulocyte_perc + lymph_perc + mono_perc
91	Hemoglobin	s_low_hgb	Metabolic surrogate	LLS	595	24256	s_low_hgb_z, sampling_age, sex, flowcell_num, granulocyte_perc, lymph_perc, mono_perc	RNA-seq data ~ s_low_hgb_z + sampling_age + sexmale + flowcell_num11a + flowcell_num11b + flowcell_num12a + flowcell_num12b + flowcell_num13a + flowcell_num13b + flowcell_num14a + flowcell_num14b + flowcell_num17a + flowcell_num19b + flowcell_num2a + flowcell_num2b + granulocyte_perc + lymph_perc + mono_perc
92	Hemoglobin	s_low_hgb	Metabolic surrogate	RS	618	24469	s_low_hgb_z, sampling_age, sex, flowcell_num, granulocyte_perc, lymph_perc, mono_perc	RNA-seq data ~ s_low_hgb_z + sampling_age + sexmale + flowcell_num10b + flowcell_num17b + flowcell_num18a + flowcell_num1a + flowcell_num1b + flowcell_num2a + flowcell_num7b + flowcell_num8a + flowcell_num8b + flowcell_num9a + flowcell_num9b + granulocyte_perc + lymph_perc + mono_perc
93	White blood cells	wbc	Reported variable	NTR	694	23132	wbc_z, sampling_age, sex, flowcell_num, granulocyte_perc, lymph_perc, mono_perc	RNA-seq data ~ wbc_z + sampling_age + sexmale + flowcell_num16a + flowcell_num16b + flowcell_num19b + flowcell_num20a + flowcell_num20b + flowcell_num21A + flowcell_num21b + flowcell_num22a + flowcell_num22b + flowcell_num23a + flowcell_num23b + flowcell_num24a + flowcell_num24b + flowcell_num25a + flowcell_num25b + flowcell_num26a + flowcell_num26b + flowcell_num27a + flowcell_num27b + flowcell_…
94	White blood cells	wbc	Reported variable	LL	650	24349	wbc_z, sampling_age, sex, flowcell_num, granulocyte_perc, lymph_perc, mono_perc	RNA-seq data ~ wbc_z + sampling_age + sexmale + flowcell_num17a + flowcell_num17b + flowcell_num3a + flowcell_num3b + flowcell_num4a + flowcell_num4b + flowcell_num5a + flowcell_num5b + flowcell_num6a + flowcell_num6b + flowcell_num7a + flowcell_num7b + granulocyte_perc + lymph_perc + mono_perc
95	White blood cells	wbc	Reported variable	LLS	595	24256	wbc_z, sampling_age, sex, flowcell_num, granulocyte_perc, lymph_perc, mono_perc	RNA-seq data ~ wbc_z + sampling_age + sexmale + flowcell_num11a + flowcell_num11b + flowcell_num12a + flowcell_num12b + flowcell_num13a + flowcell_num13b + flowcell_num14a + flowcell_num14b + flowcell_num17a + flowcell_num19b + flowcell_num2a + flowcell_num2b + granulocyte_perc + lymph_perc + mono_perc
96	White blood cells	wbc	Reported variable	RS	618	24469	wbc_z, sampling_age, sex, flowcell_num, granulocyte_perc, lymph_perc, mono_perc	RNA-seq data ~ wbc_z + sampling_age + sexmale + flowcell_num10b + flowcell_num17b + flowcell_num18a + flowcell_num1a + flowcell_num1b + flowcell_num2a + flowcell_num7b + flowcell_num8a + flowcell_num8b + flowcell_num9a + flowcell_num9b + granulocyte_perc + lymph_perc + mono_perc
97	White blood cells	s_low_wbc	Metabolic surrogate	NTR	694	23132	s_low_wbc_z, sampling_age, sex, flowcell_num, granulocyte_perc, lymph_perc, mono_perc	RNA-seq data ~ s_low_wbc_z + sampling_age + sexmale + flowcell_num16a + flowcell_num16b + flowcell_num19b + flowcell_num20a + flowcell_num20b + flowcell_num21A + flowcell_num21b + flowcell_num22a + flowcell_num22b + flowcell_num23a + flowcell_num23b + flowcell_num24a + flowcell_num24b + flowcell_num25a + flowcell_num25b + flowcell_num26a + flowcell_num26b + flowcell_num27a + flowcell_num27b + flo…
98	White blood cells	s_low_wbc	Metabolic surrogate	LL	650	24349	s_low_wbc_z, sampling_age, sex, flowcell_num, granulocyte_perc, lymph_perc, mono_perc	RNA-seq data ~ s_low_wbc_z + sampling_age + sexmale + flowcell_num17a + flowcell_num17b + flowcell_num3a + flowcell_num3b + flowcell_num4a + flowcell_num4b + flowcell_num5a + flowcell_num5b + flowcell_num6a + flowcell_num6b + flowcell_num7a + flowcell_num7b + granulocyte_perc + lymph_perc + mono_perc
99	White blood cells	s_low_wbc	Metabolic surrogate	LLS	595	24256	s_low_wbc_z, sampling_age, sex, flowcell_num, granulocyte_perc, lymph_perc, mono_perc	RNA-seq data ~ s_low_wbc_z + sampling_age + sexmale + flowcell_num11a + flowcell_num11b + flowcell_num12a + flowcell_num12b + flowcell_num13a + flowcell_num13b + flowcell_num14a + flowcell_num14b + flowcell_num17a + flowcell_num19b + flowcell_num2a + flowcell_num2b + granulocyte_perc + lymph_perc + mono_perc
100	White blood cells	s_low_wbc	Metabolic surrogate	RS	618	24469	s_low_wbc_z, sampling_age, sex, flowcell_num, granulocyte_perc, lymph_perc, mono_perc	RNA-seq data ~ s_low_wbc_z + sampling_age + sexmale + flowcell_num10b + flowcell_num17b + flowcell_num18a + flowcell_num1a + flowcell_num1b + flowcell_num2a + flowcell_num7b + flowcell_num8a + flowcell_num8b + flowcell_num9a + flowcell_num9b + granulocyte_perc + lymph_perc + mono_perc
101	Current smoking	smoking_current	Reported variable	NTR	693	23123	smoking_current_z, sampling_age, sex, flowcell_num, granulocyte_perc, lymph_perc, mono_perc	RNA-seq data ~ smoking_current_z + sampling_age + sexmale + flowcell_num16a + flowcell_num16b + flowcell_num19b + flowcell_num20a + flowcell_num20b + flowcell_num21A + flowcell_num21b + flowcell_num22a + flowcell_num22b + flowcell_num23a + flowcell_num23b + flowcell_num24a + flowcell_num24b + flowcell_num25a + flowcell_num25b + flowcell_num26a + flowcell_num26b + flowcell_num27a + flowcell_num27b…
102	Current smoking	smoking_current	Reported variable	LL	646	24373	smoking_current_z, sampling_age, sex, flowcell_num, granulocyte_perc, lymph_perc, mono_perc	RNA-seq data ~ smoking_current_z + sampling_age + sexmale + flowcell_num17a + flowcell_num17b + flowcell_num3a + flowcell_num3b + flowcell_num4a + flowcell_num4b + flowcell_num5a + flowcell_num5b + flowcell_num6a + flowcell_num6b + flowcell_num7a + flowcell_num7b + granulocyte_perc + lymph_perc + mono_perc
103	Current smoking	smoking_current	Reported variable	LLS	540	24236	smoking_current_z, sampling_age, sex, flowcell_num, granulocyte_perc, lymph_perc, mono_perc	RNA-seq data ~ smoking_current_z + sampling_age + sexmale + flowcell_num11a + flowcell_num11b + flowcell_num12a + flowcell_num12b + flowcell_num13a + flowcell_num13b + flowcell_num14a + flowcell_num14b + flowcell_num19b + flowcell_num2a + flowcell_num2b + granulocyte_perc + lymph_perc + mono_perc
104	Current smoking	smoking_current	Reported variable	RS	536	24406	smoking_current_z, sampling_age, sex, flowcell_num, granulocyte_perc, lymph_perc, mono_perc	RNA-seq data ~ smoking_current_z + sampling_age + sexmale + flowcell_num10b + flowcell_num17b + flowcell_num18a + flowcell_num1a + flowcell_num1b + flowcell_num2a + flowcell_num7b + flowcell_num8a + flowcell_num8b + flowcell_num9a + flowcell_num9b + granulocyte_perc + lymph_perc + mono_perc
105	Current smoking	s_current_smoking	Metabolic surrogate	NTR	693	23123	s_current_smoking_z, sampling_age, sex, flowcell_num, granulocyte_perc, lymph_perc, mono_perc	RNA-seq data ~ s_current_smoking_z + sampling_age + sexmale + flowcell_num16a + flowcell_num16b + flowcell_num19b + flowcell_num20a + flowcell_num20b + flowcell_num21A + flowcell_num21b + flowcell_num22a + flowcell_num22b + flowcell_num23a + flowcell_num23b + flowcell_num24a + flowcell_num24b + flowcell_num25a + flowcell_num25b + flowcell_num26a + flowcell_num26b + flowcell_num27a + flowcell_num2…
106	Current smoking	s_current_smoking	Metabolic surrogate	LL	646	24373	s_current_smoking_z, sampling_age, sex, flowcell_num, granulocyte_perc, lymph_perc, mono_perc	RNA-seq data ~ s_current_smoking_z + sampling_age + sexmale + flowcell_num17a + flowcell_num17b + flowcell_num3a + flowcell_num3b + flowcell_num4a + flowcell_num4b + flowcell_num5a + flowcell_num5b + flowcell_num6a + flowcell_num6b + flowcell_num7a + flowcell_num7b + granulocyte_perc + lymph_perc + mono_perc
107	Current smoking	s_current_smoking	Metabolic surrogate	LLS	540	24236	s_current_smoking_z, sampling_age, sex, flowcell_num, granulocyte_perc, lymph_perc, mono_perc	RNA-seq data ~ s_current_smoking_z + sampling_age + sexmale + flowcell_num11a + flowcell_num11b + flowcell_num12a + flowcell_num12b + flowcell_num13a + flowcell_num13b + flowcell_num14a + flowcell_num14b + flowcell_num19b + flowcell_num2a + flowcell_num2b + granulocyte_perc + lymph_perc + mono_perc
108	Current smoking	s_current_smoking	Metabolic surrogate	RS	536	24406	s_current_smoking_z, sampling_age, sex, flowcell_num, granulocyte_perc, lymph_perc, mono_perc	RNA-seq data ~ s_current_smoking_z + sampling_age + sexmale + flowcell_num10b + flowcell_num17b + flowcell_num18a + flowcell_num1a + flowcell_num1b + flowcell_num2a + flowcell_num7b + flowcell_num8a + flowcell_num8b + flowcell_num9a + flowcell_num9b + granulocyte_perc + lymph_perc + mono_perc
109	Alcohol consumption	s_alcohol_consumption	Metabolic surrogate	NTR	694	23132	s_alcohol_consumption_z, sampling_age, sex, flowcell_num, granulocyte_perc, lymph_perc, mono_perc	RNA-seq data ~ s_alcohol_consumption_z + sampling_age + sexmale + flowcell_num16a + flowcell_num16b + flowcell_num19b + flowcell_num20a + flowcell_num20b + flowcell_num21A + flowcell_num21b + flowcell_num22a + flowcell_num22b + flowcell_num23a + flowcell_num23b + flowcell_num24a + flowcell_num24b + flowcell_num25a + flowcell_num25b + flowcell_num26a + flowcell_num26b + flowcell_num27a + flowcell_…
110	Alcohol consumption	s_alcohol_consumption	Metabolic surrogate	LL	650	24349	s_alcohol_consumption_z, sampling_age, sex, flowcell_num, granulocyte_perc, lymph_perc, mono_perc	RNA-seq data ~ s_alcohol_consumption_z + sampling_age + sexmale + flowcell_num17a + flowcell_num17b + flowcell_num3a + flowcell_num3b + flowcell_num4a + flowcell_num4b + flowcell_num5a + flowcell_num5b + flowcell_num6a + flowcell_num6b + flowcell_num7a + flowcell_num7b + granulocyte_perc + lymph_perc + mono_perc
111	Alcohol consumption	s_alcohol_consumption	Metabolic surrogate	LLS	595	24256	s_alcohol_consumption_z, sampling_age, sex, flowcell_num, granulocyte_perc, lymph_perc, mono_perc	RNA-seq data ~ s_alcohol_consumption_z + sampling_age + sexmale + flowcell_num11a + flowcell_num11b + flowcell_num12a + flowcell_num12b + flowcell_num13a + flowcell_num13b + flowcell_num14a + flowcell_num14b + flowcell_num17a + flowcell_num19b + flowcell_num2a + flowcell_num2b + granulocyte_perc + lymph_perc + mono_perc
112	Alcohol consumption	s_alcohol_consumption	Metabolic surrogate	RS	618	24469	s_alcohol_consumption_z, sampling_age, sex, flowcell_num, granulocyte_perc, lymph_perc, mono_perc	RNA-seq data ~ s_alcohol_consumption_z + sampling_age + sexmale + flowcell_num10b + flowcell_num17b + flowcell_num18a + flowcell_num1a + flowcell_num1b + flowcell_num2a + flowcell_num7b + flowcell_num8a + flowcell_num8b + flowcell_num9a + flowcell_num9b + granulocyte_perc + lymph_perc + mono_perc
